# Supplementary material for: mosGILT antibodies interfere with Plasmodium sporogony in Anopheles gambiae
Source: Nat Commun. 2025 Jan 11;16:592. doi: 10.1038/s41467-025-55902-1 (PMC11724845; doi:10.1038/s41467-025-55902-1)
Supplement: Supplementary file 4 — Source Data [file 41467_2025_55902_MOESM4_ESM.zip]

Archive with 12 entries (11 files):
- Source Data 2/
- __MACOSX/._Source Data 2
- Source Data 2/Complete blot for Fig. 1a. .zip
- __MACOSX/Source Data 2/._Complete blot for Fig. 1a. .zip
- Source Data 2/.DS_Store
- __MACOSX/Source Data 2/._.DS_Store
- Source Data 2/Statistical analysis output for Fig. 2, 4, 5c, 6c, & 7c.zip
- __MACOSX/Source Data 2/._Statistical analysis output for Fig. 2, 4, 5c, 6c, & 7c.zip
- Source Data 2/Data for Fig. S4. .xlsx
- __MACOSX/Source Data 2/._Data for Fig. S4. .xlsx
- Source Data 2/Data for Fig. 1-7 & Fig. S1-S7. .xlsx
- __MACOSX/Source Data 2/._Data for Fig. 1-7 & Fig. S1-S7. .xlsx
