# Supplementary material for: mosGILT antibodies interfere with Plasmodium sporogony in Anopheles gambiae
Source: Nat Commun. 2025 Jan 11;16:592. doi: 10.1038/s41467-025-55902-1 (PMC11724845; doi:10.1038/s41467-025-55902-1)
Supplement: Supplementary file 4 — Source Data [file 41467_2025_55902_MOESM4_ESM.zip › Source Data 2/Data for Fig. S4. .xlsx]

## Sheet: AGAP000210
Group	Copies / 10,000 actin
control	368.575
control	1026.13
control	496.814
control	419.748
control	271.241
control	186.635
control	428.212
control	468.247
control	30.0427
control	8.89942
control	868.273
control	108.987
control	376.022
control	149.758
control	53.9988
control	23.2515
control	1623.09
control	1173.25
control	878.568
control	1931.52
control	2123.2
control	1560.67
control	1224.56
control	528.748
mosGILT	1012.54
mosGILT	815.2
mosGILT	962.69
mosGILT	2019.1
mosGILT	426.033
mosGILT	899.08
mosGILT	398.041
mosGILT	1448.69
mosGILT	171.855
mosGILT	91.949
mosGILT	169.671
mosGILT	133.762
mosGILT	286.854
mosGILT	69.0458
mosGILT	54.4723
mosGILT	83.4478
mosGILT	1322.92
mosGILT	1279.29
mosGILT	1150.71
mosGILT	703.327
mosGILT	644.29
mosGILT	218.726
mosGILT	1231.13
mosGILT	319.676

## Sheet: AGAP000211
Group	Copies / 10,000 actin
control	123.294
control	319.404
control	146.126
control	230.359
control	61.7544
control	54.3
control	107.959
control	134.488
mosGILT	452.64
mosGILT	313.484
mosGILT	309.641
mosGILT	973.888
mosGILT	64.2882
mosGILT	74.4043
mosGILT	113.366
mosGILT	282.241

## Sheet: AGAP009002
Group	Copies / 10,000 actin
control	810.948
control	1235.11
control	317.34
control	687.99
control	300.877
control	595.484
control	522.718
control	711.63
control	93.765
control	40.3834
control	817.521
control	113.405
control	288.009
control	95.1646
control	46.3519
control	53.1562
control	1422.13
control	1134.6
control	880.461
control	1408.38
control	1124.22
control	948.719
control	1011.49
control	1897.51
mosGILT	326.641
mosGILT	408.259
mosGILT	562.74
mosGILT	463.82
mosGILT	398.666
mosGILT	369.133
mosGILT	142.064
mosGILT	259.814
mosGILT	173.609
mosGILT	117.938
mosGILT	304.533
mosGILT	211.225
mosGILT	340.319
mosGILT	121.842
mosGILT	73.0652
mosGILT	169.598
mosGILT	1159.9
mosGILT	1534.42
mosGILT	1542.37
mosGILT	648.111
mosGILT	807.456
mosGILT	182.483
mosGILT	1887.84
mosGILT	1086.66

## Sheet: AGAP000427
Group	Copies / 10,000 actin
control	375.45
control	41.8695
control	49.0811
control	25.4608
control	24.8777
control	52.6893
control	80.5129
control	116.268
mosGILT	107.158
mosGILT	41.6483
mosGILT	60.6565
mosGILT	30.6647
mosGILT	54.1327
mosGILT	16.8454
mosGILT	56.0882
mosGILT	1.07409

## Sheet: AGAP004203
Group	Copies / 10,000 actin
control	9920.17
control	4368.13
control	1455.32
control	2302.49
control	1000.8
control	2859.47
control	4213.93
control	3400.62
control	8232.56
control	9539.06
control	52941.4
control	6417.14
control	6438.82
control	2337.66
control	3287.11
control	12996.3
control	6953.14
control	5372.21
control	4130.15
control	6721.26
control	3922.1
control	1215.73
control	2802.23
control	9038.79
control	2453.97
control	5131.27
control	3814.52
control	2632.21
control	2889.95
control	1331.28
control	1276.98
control	4032.79
mosGILT	48951.3
mosGILT	7167.35
mosGILT	5989.5
mosGILT	3499.41
mosGILT	2522.58
mosGILT	785.468
mosGILT	11221.2
mosGILT	12150
mosGILT	2037.34
mosGILT	1615.02
mosGILT	1252.26
mosGILT	304.777
mosGILT	149.119
mosGILT	609.994
mosGILT	564.442
mosGILT	50.1795
mosGILT	7206.21
mosGILT	9713.27
mosGILT	13973.4
mosGILT	4128.76
mosGILT	18709.9
mosGILT	1089.68
mosGILT	1210.57
mosGILT	743.098
mosGILT	48951.3
mosGILT	7167.35
mosGILT	5989.5
mosGILT	3499.41
mosGILT	2522.58
mosGILT	785.468
mosGILT	11221.2
mosGILT	12150

## Sheet: AGAP004700
Group	Copies / 10,000 actin
control	376.378
control	227.487
control	72.01
control	72.3715
control	82.4317
control	106.406
control	135.587
control	216.492
control	1138.75
control	214.986
control	82.0512
control	188.386
control	249.696
control	566.03
control	702.001
control	148.898
mosGILT	345.384
mosGILT	121.998
mosGILT	79.3392
mosGILT	23.9361
mosGILT	36.6609
mosGILT	61.1262
mosGILT	62.2032
mosGILT	5.25111
mosGILT	1207.04
mosGILT	273.532
mosGILT	221.285
mosGILT	88.6847
mosGILT	111.452
mosGILT	94.896
mosGILT	870.027
mosGILT	111.644

## Sheet: AGAP001235
Group	Copies / 10,000 actin
control	18.9961
control	40.8627
control	18.9091
control	15.7684
control	13.4464
control	9.42777
control	19.1934
control	8.82459
mosGILT	39.8068
mosGILT	16.5357
mosGILT	18.4041
mosGILT	8.07352
mosGILT	4.52446
mosGILT	1.3867
mosGILT	10.7775
mosGILT	0.67797

## Sheet: AGAP011909
Group	Copies / 10,000 actin
control	420.788
control	90.8815
control	163.068
control	96.6506
control	124.424
control	127.465
control	150.426
control	252.466
mosGILT	549.704
mosGILT	181.374
mosGILT	208.706
mosGILT	57.3047
mosGILT	75.1532
mosGILT	52.4253
mosGILT	61.1938
mosGILT	4.82153

## Sheet: AGAP029067
Group	Copies / 10,000 actin
control	197.838
control	157.573
control	59.0264
control	56.482
control	58.5638
control	136.963
control	156.151
control	136.826
control	1135.05
control	283.871
control	194.3
control	518.534
control	947.669
control	1204.78
control	727.016
control	359.693
mosGILT	371.07
mosGILT	89.8347
mosGILT	36.7747
mosGILT	21.5009
mosGILT	30.1966
mosGILT	24.3133
mosGILT	54.164
mosGILT	6.53011
mosGILT	808.761
mosGILT	435.65
mosGILT	432.703
mosGILT	254.757
mosGILT	324.989
mosGILT	143.62
mosGILT	979.669
mosGILT	173.647

## Sheet: AGAP011225
Group	Copies / 10,000 actin
control	29.1739
control	145.951
control	113.672
control	116.682
control	91.4555
control	151.387
control	170.043
control	245.011
mosGILT	663.147
mosGILT	260.186
mosGILT	124.795
mosGILT	65.8617
mosGILT	71.8334
mosGILT	97.1637
mosGILT	59.586
mosGILT	3.8229

[truncated: 20 more sheets: AGAP002588, AGAP010789, AGAP004038, AGAP004036, AGAP001004, AGAP012326, AGAP005693, AGAP007033, AGAP006348, AGAP000693, AGAP010193, AGAP002797, AGAP011294, AGAP005203, AGAP006473, AGAP006974, AGAP028725, AGAP010815, AGAP005552, AGAP009212]
