# Supplementary material for: mosGILT antibodies interfere with Plasmodium sporogony in Anopheles gambiae
Source: Nat Commun. 2025 Jan 11;16:592. doi: 10.1038/s41467-025-55902-1 (PMC11724845; doi:10.1038/s41467-025-55902-1)
Supplement: Supplementary file 4 — Source Data [file 41467_2025_55902_MOESM4_ESM.zip › Source Data 2/Data for Fig. 1-7 & Fig. S1-S7. .xlsx]

## Sheet: Fig. 1C
Replicate	Group	Copies of mosGILT / 10000 copies actin
1	sugar	186.718
1	sugar	168.757
1	sugar	95.3675
1	sugar	214.902
1	sugar	157.974
1	sugar	236.432
1	sugar	170.369
1	sugar	433.002
1	sugar	255.627
1	sugar	260.595
1	sugar	207.026
1	sugar	236.094
1	Day 1	441.101
1	Day 1	1193.33
1	Day 1	678.01
1	Day 1	617.603
1	Day 1	691.8
1	Day 1	923.615
1	Day 1	2650.06
1	Day 1	806.328
2	Day 1	154.034
2	Day 1	54.1446
2	Day 1	45.879
2	Day 1	49.3855
2	Day 1	517.056
2	Day 1	96.6412
2	Day 1	19.1628
2	Day 1	5.657
1	Day 3	661.015
1	Day 3	579.525
1	Day 3	338.962
1	Day 3	442.987
1	Day 3	289.948
1	Day 3	125.089
1	Day 3	327.363
1	Day 3	694.818
2	Day 3	775.248
2	Day 3	544.763
2	Day 3	827.869
2	Day 3	610.771
2	Day 3	541.134
2	Day 3	372.8
2	Day 3	88.045
1	Day 5	3675.43
1	Day 5	721.552
1	Day 5	701.57
1	Day 5	574.83
1	Day 5	329.865
1	Day 5	269.283
2	Day 5	895.659
2	Day 5	669.587
2	Day 5	938.696
2	Day 5	505.525
2	Day 5	860.995
2	Day 5	492.488
2	Day 5	195.216
2	Day 5	293.574
1	Day 7	330.433
1	Day 7	147.008
1	Day 7	102.473
1	Day 7	512.823
1	Day 7	360.539
1	Day 7	197.85
2	Day 7	277.735
2	Day 7	210.479
2	Day 7	240.253
2	Day 7	300.652
2	Day 7	701.088
2	Day 7	75.5124
2	Day 7	149.618
2	Day 7	203.588

## Sheet: Fig. 2A
Replicate	Group	Pf oocysts / midgut
1	control	9
1	control	1
1	control	27
1	control	2
1	control	9
1	control	2
1	control	10
1	control	1
1	control	1
1	control	7
1	control	13
1	control	2
1	control	27
1	control	12
1	control	2
1	control	0
1	control	13
1	control	2
1	control	12
1	control	2
1	control	3
1	control	2
1	control	5
1	control	1
1	control	17
1	control	4
1	control	1
1	control	0
1	control	11
1	control	15
1	control	5
1	control	2
1	control	2
1	control	2
1	control	1
1	control	3
1	control	5
1	control	3
1	control	7
1	control	0
1	control	6
1	control	2
1	control	2
1	control	11
1	control	5
1	control	1
1	control	7
1	control	0
1	control	6
1	control	3
1	control	20
1	mosGILT	7
1	mosGILT	1
1	mosGILT	6
1	mosGILT	1
1	mosGILT	0
1	mosGILT	2
1	mosGILT	0
1	mosGILT	0
1	mosGILT	0
1	mosGILT	1
1	mosGILT	1
1	mosGILT	6
1	mosGILT	1
1	mosGILT	0
1	mosGILT	0
1	mosGILT	0
1	mosGILT	1
1	mosGILT	3
1	mosGILT	0
1	mosGILT	6
1	mosGILT	7
1	mosGILT	0
1	mosGILT	1
1	mosGILT	0
1	mosGILT	1
1	mosGILT	1
1	mosGILT	0
1	mosGILT	8
1	mosGILT	8
1	mosGILT	4
1	mosGILT	1
1	mosGILT	1
1	mosGILT	14
1	mosGILT	3
1	mosGILT	0
1	mosGILT	0
1	mosGILT	4
1	mosGILT	3
1	mosGILT	0
1	mosGILT	1
1	mosGILT	7
1	mosGILT	0
1	mosGILT	32
1	mosGILT	0
1	mosGILT	9
1	mosGILT	11
1	mosGILT	5
1	mosGILT	0
1	mosGILT	4
1	mosGILT	2
1	mosGILT	0
1	mosGILT	0
1	mosGILT	4
1	mosGILT	5
1	mosGILT	1
1	mosGILT	15
1	mosGILT	9
1	mosGILT	8
1	mosGILT	0
1	mosGILT	0
1	mosGILT	2
1	mosGILT	0
1	mosGILT	9
1	mosGILT	1
1	mosGILT	5
1	mosGILT	0

## Sheet: Fig. 2B
Replicate	Group	Pf oocysts / midgut
1	control	42
1	control	75
1	control	2
1	control	10
1	control	0
1	control	12
1	control	3
1	control	10
1	control	41
1	control	3
1	control	6
1	control	23
1	control	0
1	control	22
1	control	48
1	control	1
1	control	75
1	control	3
1	control	2
1	control	16
1	control	0
1	control	45
1	control	14
1	control	9
1	control	41
1	control	34
1	control	12
1	control	39
1	control	63
1	control	11
1	control	8
1	control	2
1	control	4
1	control	105
1	control	6
1	control	21
1	control	4
1	control	42
1	control	150
1	control	69
1	control	20
1	control	57
1	control	22
2	control	31
2	control	35
2	control	4
2	control	29
2	control	37
2	control	138
2	control	38
2	control	3
2	control	0
2	control	2
2	control	20
2	control	10
2	control	79
2	control	3
2	control	69
2	control	41
2	control	30
2	control	80
2	control	69
2	control	30
2	control	5
2	control	51
2	control	40
2	control	50
2	control	69
2	control	57
2	control	11
2	control	89
2	control	70
2	control	2
2	control	7
2	control	52
2	control	26
2	control	64
2	control	43
1	mosGILT	3
1	mosGILT	108
1	mosGILT	9
1	mosGILT	3
1	mosGILT	12
1	mosGILT	6
1	mosGILT	0
1	mosGILT	2
1	mosGILT	14
1	mosGILT	10
1	mosGILT	3
1	mosGILT	1
1	mosGILT	6
1	mosGILT	0
1	mosGILT	5
1	mosGILT	8
1	mosGILT	18
1	mosGILT	10
1	mosGILT	6
1	mosGILT	2
1	mosGILT	4
1	mosGILT	0
1	mosGILT	2
1	mosGILT	0
1	mosGILT	8
1	mosGILT	30
1	mosGILT	29
1	mosGILT	10
1	mosGILT	0
1	mosGILT	4
1	mosGILT	26
1	mosGILT	0
1	mosGILT	0
1	mosGILT	0
1	mosGILT	0
1	mosGILT	22
1	mosGILT	20
1	mosGILT	20
1	mosGILT	9
1	mosGILT	8
1	mosGILT	0
1	mosGILT	3
1	mosGILT	4
2	mosGILT	21
2	mosGILT	52
2	mosGILT	28
2	mosGILT	37
2	mosGILT	3
2	mosGILT	5
2	mosGILT	78
2	mosGILT	115
2	mosGILT	0
2	mosGILT	13
2	mosGILT	0
2	mosGILT	4
2	mosGILT	50
2	mosGILT	36
2	mosGILT	0
2	mosGILT	40
2	mosGILT	42
2	mosGILT	6
2	mosGILT	43
2	mosGILT	7
2	mosGILT	19
2	mosGILT	31
2	mosGILT	29
2	mosGILT	53
2	mosGILT	71
2	mosGILT	17
2	mosGILT	41
2	mosGILT	59
2	mosGILT	71
2	mosGILT	57
2	mosGILT	1
2	mosGILT	32
2	mosGILT	59
2	mosGILT	80
2	mosGILT	53
2	mosGILT	51
2	mosGILT	5
2	mosGILT	0
2	mosGILT	54
2	mosGILT	1
2	mosGILT	4
2	mosGILT	0
2	mosGILT	5
2	mosGILT	69
2	mosGILT	5
2	mosGILT	7

## Sheet: Fig. 2C
Replicate	Group	Pb oocysts / midgut
1	control	0
1	control	0
1	control	0
1	control	0
1	control	0
1	control	0
1	control	0
1	control	0
1	control	0
1	control	0
1	control	0
1	control	0
1	control	0
1	control	0
1	control	0
1	control	0
1	control	0
1	control	3
1	control	0
1	control	0
1	control	1
1	control	12
2	control	0
2	control	1
2	control	3
2	control	4
2	control	0
2	control	35
3	control	0
3	control	0
3	control	0
3	control	0
3	control	0
3	control	2
3	control	0
3	control	0
4	control	0
4	control	0
4	control	1
4	control	0
4	control	0
4	control	0
4	control	1
4	control	1
5	control	1
5	control	0
5	control	0
5	control	0
5	control	0
5	control	1
5	control	0
5	control	7
5	control	0
5	control	1
5	control	0
5	control	4
5	control	1
5	control	0
5	control	0
6	control	0
6	control	0
6	control	0
6	control	0
6	control	0
6	control	0
6	control	0
6	control	0
6	control	0
6	control	0
6	control	0
6	control	2
6	control	0
6	control	0
6	control	2
6	control	0
6	control	0
6	control	0
6	control	0
6	control	2
6	control	0
6	control	0
6	control	0
7	control	0
7	control	0
7	control	0
7	control	0
7	control	0
7	control	0
7	control	0
7	control	0
7	control	0
7	control	0
7	control	1
7	control	0
7	control	0
7	control	7
7	control	0
7	control	0
7	control	0
7	control	2
7	control	0
7	control	1
7	control	1
7	control	4
7	control	4
7	control	0
7	control	0
7	control	0
7	control	2
7	control	1
7	control	3
7	control	0
7	control	0
7	control	0
7	control	1
7	control	0
7	control	0
7	control	1
7	control	2
7	control	0
8	control	3
8	control	2
8	control	1
8	control	4
8	control	0
8	control	2
8	control	0
8	control	1
8	control	0
8	control	0
8	control	0
8	control	0
8	control	4
8	control	1
8	control	0
8	control	1
8	control	0
8	control	14
9	control	0
9	control	0
9	control	0
9	control	1
9	control	0
9	control	0
9	control	0
9	control	0
9	control	0
9	control	5
9	control	5
9	control	7
9	control	0
9	control	0
1	mosGILT	0
1	mosGILT	0
1	mosGILT	0
1	mosGILT	0
1	mosGILT	0
1	mosGILT	0
1	mosGILT	0
1	mosGILT	0
1	mosGILT	0
1	mosGILT	0
1	mosGILT	0
1	mosGILT	0
1	mosGILT	0
1	mosGILT	0
1	mosGILT	0
1	mosGILT	0
1	mosGILT	0
1	mosGILT	0
1	mosGILT	0
1	mosGILT	0
1	mosGILT	0
1	mosGILT	0
1	mosGILT	0
1	mosGILT	0
1	mosGILT	0
1	mosGILT	0
1	mosGILT	0
1	mosGILT	0
1	mosGILT	0
1	mosGILT	0
1	mosGILT	0
1	mosGILT	0
1	mosGILT	0
1	mosGILT	0
1	mosGILT	0
1	mosGILT	0
1	mosGILT	0
1	mosGILT	0
1	mosGILT	0
1	mosGILT	0
1	mosGILT	0
1	mosGILT	0
1	mosGILT	1
1	mosGILT	0
1	mosGILT	0
2	mosGILT	5
3	mosGILT	0
3	mosGILT	0
3	mosGILT	0
3	mosGILT	0
3	mosGILT	0
3	mosGILT	0
3	mosGILT	0
4	mosGILT	0
4	mosGILT	0
4	mosGILT	1
4	mosGILT	0
4	mosGILT	0
4	mosGILT	0
4	mosGILT	0
4	mosGILT	0
4	mosGILT	0
4	mosGILT	0
5	mosGILT	0
5	mosGILT	0
5	mosGILT	0
5	mosGILT	0
5	mosGILT	0
5	mosGILT	0
5	mosGILT	1
5	mosGILT	0
5	mosGILT	0
5	mosGILT	0
5	mosGILT	0
5	mosGILT	0
5	mosGILT	0
5	mosGILT	0
5	mosGILT	0
5	mosGILT	1
5	mosGILT	0
5	mosGILT	1
5	mosGILT	0
5	mosGILT	0
5	mosGILT	0
5	mosGILT	0
5	mosGILT	0
5	mosGILT	0
5	mosGILT	0
5	mosGILT	0
5	mosGILT	0
5	mosGILT	0
5	mosGILT	0
6	mosGILT	0
6	mosGILT	0
6	mosGILT	0
6	mosGILT	0
6	mosGILT	0
7	mosGILT	0
7	mosGILT	0
7	mosGILT	0
7	mosGILT	0
7	mosGILT	0
7	mosGILT	0
7	mosGILT	0
7	mosGILT	0
7	mosGILT	1
7	mosGILT	0
7	mosGILT	0
7	mosGILT	0
7	mosGILT	0
7	mosGILT	0
7	mosGILT	1
7	mosGILT	0
7	mosGILT	0
7	mosGILT	2
7	mosGILT	0
7	mosGILT	0
7	mosGILT	0
7	mosGILT	0
7	mosGILT	0
7	mosGILT	0
7	mosGILT	0
7	mosGILT	0
7	mosGILT	2
7	mosGILT	0
7	mosGILT	0
7	mosGILT	1
7	mosGILT	1
7	mosGILT	0
7	mosGILT	0
7	mosGILT	0
7	mosGILT	0
8	mosGILT	0
8	mosGILT	1
8	mosGILT	0
8	mosGILT	0
8	mosGILT	0
8	mosGILT	0
8	mosGILT	0
8	mosGILT	0
8	mosGILT	0
8	mosGILT	0
8	mosGILT	4
8	mosGILT	0
8	mosGILT	0
8	mosGILT	0
8	mosGILT	0
8	mosGILT	0
8	mosGILT	0
8	mosGILT	1
8	mosGILT	0
8	mosGILT	0
8	mosGILT	0
8	mosGILT	0
8	mosGILT	0
8	mosGILT	0
8	mosGILT	0
8	mosGILT	0
8	mosGILT	0
8	mosGILT	0
8	mosGILT	0
8	mosGILT	0
8	mosGILT	0
8	mosGILT	0
9	mosGILT	0
9	mosGILT	2
9	mosGILT	0
9	mosGILT	0
9	mosGILT	0
9	mosGILT	1
9	mosGILT	0
9	mosGILT	0
9	mosGILT	1
9	mosGILT	1
9	mosGILT	0
9	mosGILT	0
9	mosGILT	0
9	mosGILT	0
9	mosGILT	0

## Sheet: Fig. 3A
Replicate	Group	Pf oocyst cross-sectional area (um^2)
1	control	1828.23
1	control	667.325
1	control	864.133
1	control	2669.3
1	control	3050.22
1	control	2228.97
1	control	1206.94
1	control	1752.86
1	control	1086.28
1	control	622.102
1	control	2313.86
1	control	1679.07
1	control	917.291
1	control	2313.86
1	control	1983.73
1	control	2228.97
1	control	2578.06
1	control	2228.97
1	control	2856.63
1	control	2578.06
1	control	3149.39
1	control	812.563
1	control	2762.22
1	control	1905.19
1	control	2488.41
1	control	4228.61
1	control	2313.86
1	control	1752.86
1	control	1828.23
1	control	2228.97
1	control	2856.63
1	control	2762.22
1	control	2063.86
1	control	3050.22
1	control	2313.86
1	control	3250.15
1	control	1905.19
1	control	3050.22
1	control	1905.19
1	control	2488.41
1	control	4704.65
1	control	2952.63
1	control	2063.86
1	control	2063.86
1	control	3050.22
1	control	3050.22
1	control	1467.17
1	control	2313.86
1	control	4463.46
1	control	1752.86
1	control	2856.63
1	control	3250.15
1	control	2488.41
1	control	2145.66
1	control	2400.34
1	control	3888.14
1	control	3456.53
1	control	2063.86
1	control	1679.07
1	control	2400.34
1	control	2762.22
1	control	1679.07
1	control	2762.22
1	control	2488.41
1	control	2228.97
1	control	3250.15
1	control	2400.34
1	control	4113.57
1	control	4463.46
1	control	2228.97
1	control	2578.06
1	control	3250.15
1	control	2488.41
1	control	3352.6
1	control	2063.86
1	control	1206.94
1	control	1467.17
1	control	286.461
1	control	384.048
1	control	917.291
1	control	1086.28
1	control	1206.94
1	control	1983.73
1	control	384.048
1	control	972.034
1	control	536.416
1	control	667.325
1	control	1399.73
1	control	1467.17
1	control	972.034
1	control	972.034
1	control	2145.66
1	control	972.034
1	control	1399.73
1	control	1679.07
1	control	1269.61
1	control	972.034
1	control	667.325
1	control	812.563
1	control	762.579
1	control	1399.73
1	control	1536.19
1	control	2952.63
1	control	917.291
1	control	536.416
1	control	2313.86
1	control	1828.23
1	control	3050.22
1	control	3562.05
1	control	1983.73
1	control	1752.86
1	control	2313.86
1	control	2669.3
1	control	3050.22
1	control	3562.05
1	control	3250.15
1	control	4463.46
1	control	972.034
1	control	3562.05
1	control	2669.3
1	control	1269.61
1	control	2952.63
1	control	3352.6
1	control	2578.06
1	control	2762.22
1	mosGILT	155.525
1	mosGILT	229.309
1	mosGILT	257.105
1	mosGILT	257.105
1	mosGILT	349.932
1	mosGILT	419.75
1	mosGILT	317.403
1	mosGILT	257.105
1	mosGILT	286.461
1	mosGILT	536.416
1	mosGILT	349.932
1	mosGILT	286.461
1	mosGILT	495.953
1	mosGILT	578.466
1	mosGILT	457.076
1	mosGILT	578.466
1	mosGILT	667.325
1	mosGILT	384.048
1	mosGILT	349.932
1	mosGILT	419.75
1	mosGILT	457.076
1	mosGILT	495.953
1	mosGILT	495.953
1	mosGILT	495.953
1	mosGILT	457.076
1	mosGILT	578.466
1	mosGILT	536.416
1	mosGILT	578.466
1	mosGILT	1086.28
1	mosGILT	536.416
1	mosGILT	714.134
1	mosGILT	457.076
1	mosGILT	384.048
1	mosGILT	257.105
1	mosGILT	203.128
1	mosGILT	257.105
1	mosGILT	229.309
1	mosGILT	178.534
1	mosGILT	229.309
1	mosGILT	229.309
1	mosGILT	257.105
1	mosGILT	178.534
1	mosGILT	178.534
1	mosGILT	229.309
1	mosGILT	229.309
1	mosGILT	1269.61
1	mosGILT	1028.36
1	mosGILT	317.403
2	control	2669.3
2	control	2578.06
2	control	2762.22
2	control	2762.22
2	control	1828.23
2	control	3149.39
2	control	1536.19
2	control	1145.84
2	control	1983.73
2	control	1679.07
2	control	1606.87
2	control	1905.19
2	control	2145.66
2	control	1905.19
2	control	2856.63
2	control	2063.86
2	control	495.953
2	control	2578.06
2	control	1983.73
2	control	2578.06
2	control	2400.34
2	control	2488.41
2	control	3777.86
2	control	1983.73
2	control	3250.15
2	control	2145.66
2	control	1467.17
2	control	2856.63
2	control	2488.41
2	control	2856.63
2	control	1679.07
2	control	1905.19
2	control	1606.87
2	control	1983.73
2	control	2145.66
2	control	1983.73
2	control	3777.86
2	control	2313.86
2	control	1752.86
2	control	2578.06
2	control	3149.39
2	control	1752.86
2	control	1206.94
2	control	2856.63
2	control	3777.86
2	control	3149.39
2	control	4000
2	control	1606.87
2	control	1467.17
2	control	1086.28
2	control	1983.73
2	control	2145.66
2	control	1679.07
2	control	3050.22
2	control	536.416
2	control	3250.15
2	control	1828.23
2	control	917.291
2	control	864.133
2	control	864.133
2	control	3250.15
2	control	917.291
2	control	1333.88
2	control	457.076
2	control	917.291
2	control	917.291
2	control	578.466
2	control	536.416
2	control	762.579
2	control	1828.23
2	control	1536.19
2	control	2856.63
2	control	622.102
2	control	1828.23
2	control	2400.34
2	mosGILT	714.134
2	mosGILT	419.75
2	mosGILT	714.134
2	mosGILT	349.932
2	mosGILT	229.309
2	mosGILT	972.034
2	mosGILT	384.048
2	mosGILT	317.403
2	mosGILT	257.105
2	mosGILT	1086.28
2	mosGILT	317.403
2	mosGILT	257.105
2	mosGILT	155.525
2	mosGILT	178.534
2	mosGILT	384.048
2	mosGILT	536.416
2	mosGILT	495.953
2	mosGILT	495.953
2	mosGILT	349.932
2	mosGILT	384.048
2	mosGILT	457.076
2	mosGILT	667.325
2	mosGILT	203.128
2	mosGILT	972.034
2	mosGILT	495.953
2	mosGILT	457.076
2	mosGILT	495.953
2	mosGILT	257.105
2	mosGILT	384.048
2	mosGILT	384.048
2	mosGILT	495.953
2	mosGILT	536.416
2	mosGILT	495.953
2	mosGILT	536.416
2	mosGILT	384.048
2	mosGILT	419.75
2	mosGILT	384.048
2	mosGILT	667.325
2	mosGILT	812.563
2	mosGILT	349.932
2	mosGILT	286.461
2	mosGILT	349.932
2	mosGILT	762.579
2	mosGILT	578.466
2	mosGILT	257.105
2	mosGILT	349.932
2	mosGILT	229.309
2	mosGILT	419.75
2	mosGILT	495.953
2	mosGILT	419.75
2	mosGILT	2856.63
2	mosGILT	4228.61
2	mosGILT	4463.46
2	mosGILT	1399.73
2	mosGILT	2488.41
2	mosGILT	1399.73
2	mosGILT	3352.6
2	mosGILT	1606.87
2	mosGILT	3669.16
2	mosGILT	4113.57
2	mosGILT	419.75
2	mosGILT	2669.3
2	mosGILT	1905.19
2	mosGILT	2063.86
2	mosGILT	2578.06
2	mosGILT	3352.6
2	mosGILT	1467.17
2	mosGILT	1828.23
2	mosGILT	2063.86
2	mosGILT	2578.06
2	mosGILT	1983.73
2	mosGILT	2762.22
2	mosGILT	1467.17
2	mosGILT	1905.19
2	mosGILT	2669.3

## Sheet: Fig. 3B
Group	Pb oocyst cross-sectional area (um^2)
mosGILT	42.772
mosGILT	47.524
mosGILT	65.346
mosGILT	73.662
mosGILT	79.603
mosGILT	89.108
mosGILT	100.989
mosGILT	142.572
mosGILT	149.701
mosGILT	152.077
mosGILT	153.265
mosGILT	172.275
mosGILT	172.275
mosGILT	172.275
mosGILT	178.215
mosGILT	186.532
mosGILT	200.789
mosGILT	204.353
mosGILT	207.918
mosGILT	226.927
mosGILT	238.808
mosGILT	242.372
mosGILT	247.125
mosGILT	253.065
mosGILT	272.075
mosGILT	273.263
mosGILT	298.213
mosGILT	327.916
mosGILT	361.182
mosGILT	477.616
mosGILT	58.217
mosGILT	129.503
mosGILT	139.008
mosGILT	155.641
mosGILT	196.037
mosGILT	201.977
mosGILT	212.67
mosGILT	213.858
mosGILT	234.056
mosGILT	249.501
mosGILT	251.877
mosGILT	264.946
mosGILT	332.668
mosGILT	350.49
mosGILT	370.687
mosGILT	381.38
mosGILT	399.202
mosGILT	406.33
mosGILT	529.893
mosGILT	583.357
mosGILT	248.313
mosGILT	534.645
mosGILT	474.052
mosGILT	742.562
mosGILT	798.403
mosGILT	379.004
mosGILT	420.587
mosGILT	136.632
mosGILT	163.958
mosGILT	306.53
control	46.336
control	67.722
control	81.979
control	86.731
control	90.296
control	103.365
control	131.879
control	148.513
control	180.591
control	210.294
control	219.799
control	249.501
control	289.896
control	301.777
control	327.916
control	329.104
control	352.866
control	361.182
control	414.647
control	471.676
control	497.814
control	537.021
control	557.219
control	598.802
control	616.624
control	633.257
control	690.286
control	699.791
control	53.465
control	54.653
control	79.603
control	117.622
control	131.879
control	134.255
control	148.513
control	199.601
control	213.858
control	215.046
control	216.234
control	223.363
control	343.361
control	431.28
control	438.409
control	491.873
control	529.893
control	531.081
control	617.812
control	643.95
control	664.148
control	695.039
control	128.315
control	144.948
control	207.918
control	244.749
control	488.309
control	578.605
control	605.931
control	749.691
control	782.958
control	580.981
control	765.136
control	239.996
control	241.184
control	464.547
control	641.574

## Sheet: Fig. 4A
Replicate	Group	Pb oocysts / midgut
1	control	1
1	control	11
1	control	8
1	control	0
1	control	4
1	control	1
1	control	0
1	control	1
1	control	4
1	control	0
1	control	0
1	control	0
1	control	0
1	control	0
1	control	0
1	control	0
1	control	2
1	control	8
1	control	0
1	control	0
1	control	10
1	control	0
1	control	3
1	control	0
1	control	0
2	control	5
2	control	6
2	control	0
2	control	1
2	control	0
2	control	1
2	control	0
2	control	0
2	control	0
3	control	0
3	control	0
3	control	0
3	control	2
3	control	4
3	control	0
3	control	7
3	control	1
3	control	3
3	control	2
3	control	0
3	control	0
3	control	2
3	control	1
3	control	3
3	control	14
3	control	1
3	control	10
3	control	6
3	control	2
3	control	0
3	control	0
3	control	0
3	control	0
3	control	0
3	control	0
3	control	2
3	control	3
3	control	2
3	control	0
3	control	2
3	control	0
3	control	4
3	control	0
3	control	7
3	control	2
3	control	32
3	control	38
3	control	5
3	control	1
3	control	0
1	mosGILT	0
1	mosGILT	0
1	mosGILT	0
1	mosGILT	0
1	mosGILT	0
1	mosGILT	0
1	mosGILT	0
1	mosGILT	0
1	mosGILT	0
1	mosGILT	0
1	mosGILT	0
1	mosGILT	0
1	mosGILT	0
1	mosGILT	0
1	mosGILT	0
1	mosGILT	0
2	mosGILT	0
2	mosGILT	0
2	mosGILT	0
2	mosGILT	0
2	mosGILT	0
2	mosGILT	0
2	mosGILT	0
2	mosGILT	0
2	mosGILT	0
2	mosGILT	0
2	mosGILT	10
2	mosGILT	0
2	mosGILT	0
2	mosGILT	0
2	mosGILT	0
3	mosGILT	0
3	mosGILT	0
3	mosGILT	1
3	mosGILT	0
3	mosGILT	6
3	mosGILT	0
3	mosGILT	0
3	mosGILT	0
3	mosGILT	1
3	mosGILT	0
3	mosGILT	0
3	mosGILT	0
3	mosGILT	0
3	mosGILT	0
3	mosGILT	0
3	mosGILT	0
3	mosGILT	2
3	mosGILT	0
3	mosGILT	3
3	mosGILT	0
3	mosGILT	0
3	mosGILT	0
3	mosGILT	2

## Sheet:    Fig. 4B
Replicate	Group	Pb oocysts / midgut
1	control	8
1	control	30
1	control	48
1	control	5
1	control	120
1	control	55
1	control	0
1	control	41
1	control	0
1	control	120
1	control	21
1	control	1
1	control	0
1	control	2
1	control	4
1	control	0
1	control	2
1	control	0
1	control	4
1	control	2
1	control	2
1	control	5
1	control	4
1	control	2
1	control	0
1	control	0
1	control	1
1	control	0
1	control	0
1	control	60
1	control	0
1	control	0
1	control	1
1	control	2
1	control	0
1	control	8
1	control	2
1	control	4
1	control	0
1	control	0
1	control	0
1	control	0
1	control	2
2	control	50
2	control	10
2	control	110
2	control	145
2	control	15
2	control	8
2	control	0
2	control	1
2	control	40
2	control	60
2	control	0
2	control	0
2	control	161
2	control	106
2	control	160
2	control	14
2	control	3
2	control	4
2	control	21
2	control	24
2	control	35
2	control	47
2	control	56
2	control	73
2	control	85
2	control	92
2	control	93
2	control	110
2	control	138
2	control	139
2	control	145
2	control	150
1	mosGILT	11
1	mosGILT	1
1	mosGILT	7
1	mosGILT	0
1	mosGILT	10
1	mosGILT	0
1	mosGILT	0
1	mosGILT	3
1	mosGILT	8
1	mosGILT	2
1	mosGILT	3
1	mosGILT	20
1	mosGILT	50
1	mosGILT	25
1	mosGILT	0
1	mosGILT	1
1	mosGILT	0
1	mosGILT	1
1	mosGILT	0
1	mosGILT	0
1	mosGILT	0
1	mosGILT	0
1	mosGILT	0
1	mosGILT	0
1	mosGILT	0
1	mosGILT	0
1	mosGILT	10
1	mosGILT	0
1	mosGILT	0
1	mosGILT	0
1	mosGILT	0
1	mosGILT	0
1	mosGILT	0
1	mosGILT	0
1	mosGILT	1
1	mosGILT	0
1	mosGILT	1
1	mosGILT	4
1	mosGILT	1
1	mosGILT	0
1	mosGILT	4
1	mosGILT	0
1	mosGILT	0
1	mosGILT	0
2	mosGILT	0
2	mosGILT	1
2	mosGILT	11
2	mosGILT	50
2	mosGILT	0
2	mosGILT	6
2	mosGILT	0
2	mosGILT	15
2	mosGILT	0
2	mosGILT	0
2	mosGILT	4
2	mosGILT	85
2	mosGILT	11
2	mosGILT	0
2	mosGILT	0
2	mosGILT	0
2	mosGILT	0
2	mosGILT	3
2	mosGILT	6
2	mosGILT	15
2	mosGILT	15
2	mosGILT	16
2	mosGILT	17
2	mosGILT	18
2	mosGILT	28
2	mosGILT	31
2	mosGILT	41
2	mosGILT	51
2	mosGILT	58
2	mosGILT	69
2	mosGILT	125
2	mosGILT	170

## Sheet: Fig. 4C
Replicate	Group	Pb oocysts / midgut
1	control	1
1	control	3
1	control	1
1	control	0
1	control	0
1	control	0
1	control	1
1	control	8
1	control	2
1	control	0
1	control	0
1	control	5
1	control	2
1	control	0
1	control	1
1	control	0
1	control	1
1	control	1
1	control	0
1	control	1
1	control	0
1	control	1
1	control	6
2	control	4
2	control	2
2	control	2
2	control	1
2	control	4
2	control	2
2	control	6
2	control	2
2	control	1
2	control	0
2	control	0
2	control	5
2	control	0
2	control	0
2	control	3
2	control	1
2	control	0
2	control	1
1	mosGILT mAb	0
1	mosGILT mAb	0
1	mosGILT mAb	0
1	mosGILT mAb	1
1	mosGILT mAb	0
1	mosGILT mAb	0
1	mosGILT mAb	0
1	mosGILT mAb	0
1	mosGILT mAb	0
1	mosGILT mAb	0
1	mosGILT mAb	0
1	mosGILT mAb	0
1	mosGILT mAb	0
1	mosGILT mAb	1
1	mosGILT mAb	0
1	mosGILT mAb	0
1	mosGILT mAb	0
1	mosGILT mAb	0
1	mosGILT mAb	1
1	mosGILT mAb	0
1	mosGILT mAb	0
1	mosGILT mAb	0
1	mosGILT mAb	0
1	mosGILT mAb	6
1	mosGILT mAb	0
1	mosGILT mAb	0
2	mosGILT mAb	0
2	mosGILT mAb	0
2	mosGILT mAb	0
2	mosGILT mAb	0
2	mosGILT mAb	0
2	mosGILT mAb	0
2	mosGILT mAb	1
2	mosGILT mAb	0
2	mosGILT mAb	0
2	mosGILT mAb	1
2	mosGILT mAb	0
2	mosGILT mAb	0
2	mosGILT mAb	1
2	mosGILT mAb	0
2	mosGILT mAb	0
2	mosGILT mAb	0
2	mosGILT mAb	0

## Sheet: Fig. 5B
Serum dilution	GILT Animal 1	GILT Animal 2	Control Animal 1 (OVA)	Control Animal 2 (OVA)
1:500	0.648	1.044	0	-0.001
1:2500	0.408	0.874	0.01	0.014
1:12500	0.13	0.489	0	0
1:62500	0.041	0.217	-0.002	-0.001
1:312500	0.013	0.085	0.009	-0.002
1:1562500	0	0.013	-0.001	-0.001

[truncated: 14 more sheets: Fig. 5C, Fig. 6C, Fig. 7B, Fig. 7C, Fig. 7D, Fig. 7E, Fig. 7F, Fig. 7G, Fig. S1, Fig. S3A, Fig. S3B, Fig. S5, Fig. S6B, Fig. S7]
